# Supplementary material for: Gain-of-Function Dynamin-2 Mutations Linked to Centronuclear Myopathy Impair Ca2+-Induced Exocytosis in Human Myoblasts
Source: Int J Mol Sci. 2022 Sep 8;23(18):10363. doi: 10.3390/ijms231810363 (PMC9499313; doi:10.3390/ijms231810363)
Supplement: Supplementary file 1 [file ijms-23-10363-s001.zip]

Archive with 3 entries (3 files):
- Supplementary Figures.pdf
- Video S1 pHluorin events_10uM ionomycin.avi
- Video S2. Ionomycin (10 μM) in acid solution added at 10s.avi
